# Supplementary material for: Postoperative abdominal sepsis induces selective and persistent changes in CTCF binding within the MHC-II region of human monocytes
Source: PLoS One. 2021 May 3;16(5):e0250818. doi: 10.1371/journal.pone.0250818 (PMC8092803; doi:10.1371/journal.pone.0250818)
Supplement: S1 Table — (XLSX) [file pone.0250818.s001.xlsx]

## Sheet: Tabelle1
S1 Table. Socio-demographic and clinical characteristics of the study population.
variable	control patients	sepsis patients	test	OR	95% CI	p value
gender (n)
male	5	5	Fisher`s exact	1.0	0.16 to 6.5	1.0
female	4	4	Fisher`s exact	1.0	0.16 to 6.5	1.0
age (years)
range	51 to 79	50 to 78	-	-	-	-
mean (SD)	67	68	-	-	-	-
median	69	72	Mann-Whitney U	-	-	0.85
ethnicity
caucasean	9	9	Fisher`s exact	0.0	0.0 to infinity	1.0
others	0	0	Fisher`s exact	0.0	0.0 to infinity	1.0
comorbid conditions (n)
congestive heart failure	0	1	Fisher`s exact	0.30	0.01 to 8.4	1.0
peripheral vascular disease	1	0	Fisher`s exact	3.4	0.1 to 94	1.0
cerebrovascular disease	2	0	Fisher`s exact	6.3	0.26 to 153	0.47
chronic pulmonary disease	1	1	Fisher`s exact	1.0	0.05 to 19	1.0
diabetes mellitus	1	3	Fisher`s exact	0.25	0.02 to 3.0	0.58
moderate or severe renal disease	1	1	Fisher`s exact	1.0	0.05 to 19	1.0
any tumor	7	7	Fisher`s exact	1.0	0.1 to 9.2	1.0
Charlson comorbidity index (points)
range	1 to 6	2 to 7	-	-	-
mean (SD)	4.4 (1.6)	4.8 (1.5)	-	-	-
median	5	5	Mann-Whitney U	-	-	0.83
type of surgery (n)
gastroesophageal surgery	2	2	Fisher`s exact	1.0	0.16 to 6.4	1.0
biliary surgery	2	2	Fisher`s exact	1.0	0.16 to 6.4	1.0
pancreatic surgery	5	5	Fisher`s exact	1.0	0.16 to 6.4	1.0
time to sepsis (days)
range	-	1 to 24	-	-	-	-
mean (SD)	-	8.1 (7.4)	-	-	-	-
median	-	6	-	-	-	-
clinical scores
APACHE II
range	-	28 to 41	-	-	-	-
mean (SD)	-	34 (4)	-	-	-	-
median	-	34	-	-	-	-
SOFA
range	-	10 to 17	-	-	-	-
mean (SD)	-	13 (2)	-	-	-	-
median	-	13	-	-	-	-
SAPS
range	-	41 to 96	-	-	-	-
mean (SD)	-	75 (16)	-	-	-	-
median	-	76	-	-	-	-
mortality (n)
death within 30 days	0	1	Fisher`s exact	0.30	0.01 to 8.4	1.0
death within 60 days	0	2	Fisher`s exact	0.16	0.01 to 3.8	0.47
death within 1 year	0	4	Fisher`s exact	0.06	0.0 to 1.4	0.08
Abbreviations: APACHE II = acute physiology and chronic health evaluation II, CI = confidence interval, OR = odds ratio,
SAPS = simplified acute physiology score, SD = standard deviation, SOFA = sepsis-related organ failure assessment
