# Supplementary material for: Postoperative abdominal sepsis induces selective and persistent changes in CTCF binding within the MHC-II region of human monocytes
Source: PLoS One. 2021 May 3;16(5):e0250818. doi: 10.1371/journal.pone.0250818 (PMC8092803; doi:10.1371/journal.pone.0250818)
Supplement: S2 Table — (XLSX) [file pone.0250818.s002.xlsx]

## Sheet: Tabelle1
S2 Table. Correlation between the expression of classical MHC-II genes, CIITA and CTCF.
MHC-II genes	CIITA expression	CTCF expression
HLA-DRA	r = 0.8617	r = -0.7792
	R² = 0.6545	R²= 0.6916
	p = <0,0001	p = 0.0001
HLA-DRB1	r = 0.7730	r= -0.7276
	R² = 0.3118	R² = 0.3440
	p = 0.0002	p = 0.0006
HLA-DPA1	r = 0.8122	r = -0.7441
	R² = 0.2952	R² = 0.344
	p = <0,0001	p = 0.0004
HLA-DPB1	r = 0.6925	r = -0.8060
	R² = 0.4243	R² = 0.680
	p = 0.0014	p = <0.0001
Sample size: n=18 (9 patients with sepsis and 9 surgical control patients)
