# Supplementary material for: Postoperative abdominal sepsis induces selective and persistent changes in CTCF binding within the MHC-II region of human monocytes
Source: PLoS One. 2021 May 3;16(5):e0250818. doi: 10.1371/journal.pone.0250818 (PMC8092803; doi:10.1371/journal.pone.0250818)
Supplement: S3 Table — (XLSX) [file pone.0250818.s003.xlsx]

## Sheet: Tabelle1
S3 Table. Laboratory parameters associated with sepsis and cytokine levels at T1 and T2
variable	sepsis patients T1	sepsis patients T2	test	p value
white blood count [cells/nl]
range	9.0 to 33	8.1 to 45	-	-
mean (SD)	18 (7.9)	20 (11)	-	-
median	15	16	Mann-Whitney U	0.84
c-reactive protein [mg/l]
range	27 to 419	25 to 171	-	-
mean (SD)	217 (137)	89 (52)	-	-
median	225	79	Mann-Whitney U	0.09
lactate [mg/dl]
range	13 to 240	8.7 to 27	-	-
mean (SD)	66 (68)	17 (5.9)	-	-
median	32	16	Mann-Whitney U	<0.05
IL-6 [pg/ml]
range	84 to 19616	40 to 5311	-	-
mean (SD)	4471 (6301)	670 (1641)	-	-
median	703	99	Mann-Whitney U	<0.01
IL-10 [pg/ml]
range	0 to 351	0 to 860	-	-
mean (SD)	189 (138)	186 (270)	-	-
median	217	58	Mann-Whitney U	0.52
Abbreviations: IL-6 = interleukin 6, IL-10 = interleukin 10, SD = standard deviation
