# Supplementary material for: Postoperative abdominal sepsis induces selective and persistent changes in CTCF binding within the MHC-II region of human monocytes
Source: PLoS One. 2021 May 3;16(5):e0250818. doi: 10.1371/journal.pone.0250818 (PMC8092803; doi:10.1371/journal.pone.0250818)
Supplement: S5 Table — (XLSX) [file pone.0250818.s005.xlsx]

## Sheet: Tabelle1
S5 Table. Raw data.
Raw data Figure 2A			Raw data Figure 2B					Raw data Figure 2C			Raw data Figure 2D
IL-6			IL-6					IL-10			IL-10
control	sepsis T1		control		sepsis T1			control	sepsis T1		control		sepsis T1
50.1	84.0995		-	LPS	-	LPS		0	0		-	LPS	-	LPS
173.279	2346.51		10.59	72023	0	0		0	0		0	2090.45	34.56	49.49
0	142.25		75.88	60710.3	1617.27	2495.4		0	50.162		0	2728.42	50.586	70.488
41.3939	10367.4		10.59	406.2	0	0		0	216.771		0	1568.89	59.662	99.538
0	6220.6		23.34	38592.9	3787.6	7249.8		0	378.392		0	2655.12	181.504	907.708
0	250.58		24.77	78624	2798.43	3727.57		0	232.384		0	1497.87	259.164	284.562
5.826	703.03		21.91	63171	162.4	2504.93		0	157.77		0	3267.68	113.16	81.938
0	511.06		16.23	48919	386.9	0		0	311.922		0	2353.17	35.044	41.022
0	19615.7		17.65	190.7	195.75	0		0	350.616		0	1730.65	147.874	159.354
			12	52344	6115.67	5949					0	3291.89	227.044	270.226
Raw data Figure 3
HLA-DR
control	sepsis T1
23871	6024
5543.53	10313.4
15344.5	6787.06
10873.5	4994.42
14450.4	7788.32
11727	11608
18743.9	10071.5
11727	6034.11
10869.3	13477.9
Raw data Figure 4A			Raw data Figure 4B
CIITA			CTCF
control	sepsis T1		control	sepsis T1
0.0542159	0.0125609		0.0252715	0.0350338
0.0132685	0.00988406		0.0399762	0.0351771
0.0233191	0.00960138		0.0116875	0.036098
0.0170786	0.000568033		0.0254269	0.0481407
0.0416993	0.0078933		0.0209183	0.030915
0.0481886	0.0111114		0.0205895	0.0382102
0.0337705	0.00799429		0.018537	0.0344631
0.0435989	0.0035289		0.0222141	0.036307
0.0540845	0.0128371		0.020105	0.0308646
Raw data Figure 5A
CM1			CM2			CM3			CM9
control	sepsis T1		control	sepsis T1		control	sepsis T1		control	sepsis T1
0.365578	4.58929		0	1.42817		0.495121	0.802879		0.107847	0.811848
0.878816	0.89672		0.176944	0.284242		0.210441	0.223613		0.151205	0.200877
2.03871	0.615438		0.351549	0.274748		0.605993	0.455059		0.50038	1.01833
6.80581e-12	3.32977		0	1.1804		0.182375	0.878261		0	1.39696
1.025	1.62387		0	0.222281		0.106265	0.440901		0	0.10839
0	2.40171		0	0.283564		0.198668	1.02104		0.130075	0.272918
1.02904	2.15096		0.202123	0.151787		0.299112	0.567321		0.556775	0.219725
1.76465	1.47624		0.337778	0.89003		0.793042	0.972476		0.284308	0.742332
1.75222	3.09987		0.339214	1.98127		0.475243	1.02763		0.16438	0.479883
Raw data Figure 5C
HLA-DRA			HLA-DRB1			HLA-DPA1			HLA-DPB1
control	sepsis T1		control	sepsis T1		control	sepsis T1		control	sepsis T1
2.72459	0.302918		1.71839	0.265813		0.647124	0.26449		0.713982	0.176562
0.937616	0.645236		1.00399	1.28754		0.27614	0.363021		0.207655	0.418802
3.4161	0.352926		2.52142	0.627801		1.16708	0.114212		1.16257	0.238094
1.53987	0.0615027		2.7774	0.0581611		0.642084	0.181988		0.611891	0.301474
4.2584	0.48851		0.825819	0.817131		0.527988	0.266422		0.40385	0.335182
2.07745	1.38028		1.33397	0.699193		0.500581	0.412291		0.489702	0.230746
2.38746	0.631697		2.71247	0.518263		3.56416	0.177119		0.94189	0.204267
3.26085	0.337574		6.41723	0.290436		3.38454	0.0333559		0.805848	0.0316114
2.47741	0.833257		2.58347	0.802959		1.69094	0.179131		0.870892	0.263421
Raw data Figure 6A						Raw data Figure 6B
CIITA						CIITA (T2)
control	sepsis T1	sepsis T2	sepsis T2 survivor	sepsis T2 non-survivor		relative gene expression	survival (days)
0.0542159	0.00056803	0.0159455	0.0159455	0.00070068		0.00070068	2
0.0132685	0.0035289	0.0139668	0.0306011	0.00680093		0.00680093	45
0.0233191	0.0078933	0.0609779	0.0268077	0.011942		0.011942	73
0.0170786	0.00988406	0.00070068	0.0609779	0.0139668		0.0139668	100
0.0416993	0.0125609	0.011942	0.0185559
0.0481886	0.00799429	0.0268077
0.0337705	0.0111114	0.0306011
0.0435989	0.00960137	0.00680093
0.0540845	0.0128371	0.0185559
